# Supplementary material for: Dynamic correlation between chest temperature entropy and physiological load indicators, and excess post-exercise oxygen consumption during incremental cycling exercise
Source: Front Physiol. 2025 Sep 10;16:1631729. doi: 10.3389/fphys.2025.1631729 (PMC12457302; doi:10.3389/fphys.2025.1631729)
Supplement: Supplementary file 1 [file Table1.xlsx]

## Sheet: Sheet1
Load	Chest_entropy	EntropyIncrease(%)	Blood Lactate（mmol/L）	Vo2(ml/min/kg)	Subject		Time(min)	EPOC(L/min)	Entrpoy accumulation	Subject
60	3.2988	0	4.1	5.3	S1		1	0.970667	52.086	S1
90	3.1982	-0.0304959	3	12.6	S1		2	0.5265	54.306	S1
120	3.5072	0.0631745	3.7	17.3	S1		3	0.379	48.732	S1
150	4.1366	0.253971	3.8	22.9	S1		4	0.440167	49.329	S1
180	4.4167	0.338881	5.9	24.7	S1		5	0.303	62.148	S1
210	4.3221	0.310204	6.5	29.7	S1		6	0.312167	67.611	S1
240	4.3663	0.323603	7.8	36.7	S1		7	0.234	78.675	S1
270	4.48257	0.358849	9.4	46.7	S1		8	0.2925	77.373	S1
60	1.9641	0	2.5	5	S2		9	0.217167	79.824	S1
90	1.9391	-0.0127285	4.5	16.5	S2		10	0.207833	0	S1
120	2.2264	0.133547	6.5	17.7	S2		1	4.07433	95.028	S2
150	2.9858	0.520187	5.2	20.1	S2		2	1.69783	107.433	S2
180	3.6641	0.865536	7.1	24	S2		3	0.736667	83.952	S2
210	4.0343	1.05402	7.2	31.9	S2		4	0.474333	77.241	S2
240	4.41	1.2453	8.3	37.4	S2		5	0.305167	67.368	S2
270	4.6708	1.37809	10.2	43	S2		6	0.281	65.88	S2
60	2.555	0	2.1	5.5	S3		7	0.2525	67.911	S2
90	2.7109	0.0610176	2.4	12.9	S3		8	0.208833	71.829	S2
120	2.9068	0.137691	2.5	18.7	S3		9	0.205	68.127	S2
150	3.4665	0.356751	2.9	26.4	S3		10	0.1135	72.222	S3
180	3.7533	0.469002	4.4	26.6	S3		1	1.693	44.082	S3
210	3.7113	0.452564	5	29.1	S3		2	0.707667	46.299	S3
240	3.5917	0.405753	8.1	34.7	S3		3	0.619667	59.532	S3
270	3.6321	0.421566	11.8	40.7	S3		4	0.6315	59.493	S3
300	4.0222	0.574247	19.9	51.4	S3		5	0.421333	51.09	S3
60	2.5292	0	2.4	4.9	S4		6	0.365	43.917	S3
90	2.5454	0.00640519	3	11.4	S4		7	0.262	39.429	S3
120	2.9811	0.178673	4	16.1	S4		8	0.375667	38.616	S3
150	3.3927	0.341412	4.6	19.8	S4		9	0.312167	41.31	S3
180	3.4765	0.374545	5.37	28.5	S4		10	0.205333	42.636	S3
210	3.5732	0.412779	7	30.1	S4		1	1.57433	132.156	S4
240	3.6186	0.430729	13.1	34.8	S4		2	0.500333	115.86	S4
270	3.587	0.418235	12.6	44.9	S4		3	0.384167	103.947	S4
60	3.1162	0	1.8	6	S5		4	0.3215	98.043	S4
90	3.0943	-0.00702779	2.8	13.5	S5		5	0.278333	93.204	S4
120	3.283	0.0535267	3.7	16.5	S5		6	0.107	96.738	S4
150	3.2485	0.0424556	3.6	19.6	S5		7	0.149833	92.865	S4
180	3.9326	0.261986	7.5	25.3	S5		8	0.152667	83.493	S4
210	4.3883	0.408222	7.8	29.8	S5		9	0.190833	83.547	S4
240	4.626	0.4845	8.1	33.8	S5		10	0.128333	85.809	S4
270	4.8433	0.554233	9	38	S5		1	1.37617	97.287	S5
60	2.3331	0	1.7	4.7	S6		2	0.666167	103.95	S5
90	2.363	0.0128156	2.2	12.6	S6		3	0.602667	114.516	S5
120	2.5416	0.0893661	3.1	17.2	S6		4	0.500167	120.771	S5
150	2.6937	0.154558	3.9	22	S6		5	0.413833	115.332	S5
180	2.6799	0.148643	4.4	25.2	S6		6	0.3125	117.813	S5
210	3.1112	0.333505	4.5	29.4	S6		7	0.361167	107.199	S5
240	3.3222	0.423942	5.3	35.1	S6		8	0.4385	105.12	S5
270	3.4388	0.473919	8.6	41.6	S6		9	0.3355	100.809	S5
300	3.4804	0.491749	11.1	52.6	S6		10	0.356167	94.608	S5
60	2.0362	0	4.1	4.7	S7		1	1.76517	89.811	S6
90	2.0675	0.0153718	5.9	9.7	S7		2	0.6195	97.578	S6
120	2.0992	0.03094	6.5	15.1	S7		3	0.365167	82.551	S6
150	2.1234	0.0428249	8.6	20.9	S7		4	0.286167	78.465	S6
180	2.3433	0.15082	9	23.5	S7		5	0.2105	70.605	S6
210	2.7098	0.330812	9.3	27.4	S7		6	0.2	64.518	S6
240	2.9445	0.446076	16.9	32.4	S7		7	0.212833	62.787	S6
60	1.86709	0	1.6	4.3	S8		8	0.145	69.087	S6
90	1.8627	-0.00235125	3	11.3	S8		9	0.163	72.18	S6
120	2.0569	0.101661	5	14.6	S8		10	0.0801667	72.963	S6
150	2.3943	0.28237	5.3	19.5	S8		1	1.4925	52.08	S7
180	2.9416	0.5755	7.6	22.8	S8		2	0.686667	52.368	S7
210	3.2498	0.74057	6.4	29.6	S8		3	0.449833	53.9733	S7
240	3.4432	0.844153	13.1	32.7	S8		4	0.365167	51.786	S7
270	3.5903	0.922939	13.3	39.5	S8		5	0.327667	53.0364	S7
300	3.685	0.97366	13.5	43.5	S8		6	0.125833	50.082	S7
60	2.7795	0	1.1	4.1	S9		7	0.2915	51.813	S7
90	2.8636	0.0302572	2.1	13.6	S9		8	0.198667	53.148	S7
120	3.4066	0.225616	2.7	16.6	S9		9	0.1655	49.9866	S7
150	3.4672	0.247419	2.9	19.4	S9		10	0.109	54.687	S7
180	3.6563	0.315452	3.3	25.8	S9		1	1.17283	45.543	S8
210	3.743	0.346645	5.8	28.3	S9		2	0.3485	48.954	S8
240	3.9473	0.420148	9	32.6	S9		3	0.1265	57.915	S8
270	4.1495	0.492894	15	42.1	S9		4	0.04	51.549	S8
60	2.0889	0	2.7	3.6	S10		5	0.171	57.231	S8
90	2.2129	0.0593614	7.5	11.5	S10		6	0.129333	52.764	S8
120	2.4225	0.159701	7.9	14.9	S10		7	0.107667	50.205	S8
150	2.9933	0.432955	8.2	20.2	S10		8	0.0281667	49.995	S8
180	3.4025	0.628848	10	23.5	S10		9	0.0211667	53.079	S8
210	3.5011	0.67605	15.7	28.2	S10		10	-0.00433333	50.175	S8
240	3.3449	0.601273	17.2	33.1	S10		1	3.60267	75.54	S9
60	1.7616	0	1.2	5.1	S11		2	3.392	70.824	S9
90	2.1103	0.197945	2.2	15.2	S11		3	1.085	73.77	S9
120	2.887	0.638851	3.9	18.9	S11		4	0.416667	70.824	S9
150	3.0656	0.740236	5	21.9	S11		5	0.0618333	62.451	S9
180	3.5091	0.991996	5.4	26.9	S11		6	0.0513333	51.138	S9
210	3.5668	1.02475	7.1	34.1	S11		7	0.027	54.108	S9
240	3.59	1.03792	10.2	42.9	S11		8	-0.098	46.245	S9
60	2.6947	0	1.5	4.6	S12		9	-0.0775	53.943	S9
90	2.696	0.000482428	3	10.7	S12		10	-0.0705	56.511	S9
120	2.7637	0.0256058	5.6	15.8	S12		1	1.07667	18.747	S10
150	2.7079	0.0048985	5.7	21	S12		2	0.2525	11.862	S10
180	2.7643	0.0258285	5.8	24.9	S12		3	0.19	19.398	S10
210	3.1444	0.166883	6.1	29.5	S12		4	0.109833	8.763	S10
240	3.4418	0.277248	14.1	36.5	S12		5	0.0595	6.645	S10
270	3.4544	0.281924	19	45.9	S12		6	0.0185	-4.68	S10
60	1.9191	0	1.6	3.8	S13		7	0.00566667	-18.243	S10
90	1.9611	0.0218853	2.6	13.3	S13		8	-0.0776667	-24.603	S10
120	2.0055	0.0450211	2.9	15.7	S13		9	0.0145	-25.401	S10
150	2.1083	0.0985879	5.8	18.5	S13		10	-0.0606667	-8.226	S10
180	2.4851	0.29493	7.3	23.7	S13		1	2.40917	99.453	S11
210	3.154	0.643479	9.6	30.8	S13		2	0.829	100.158	S11
240	3.4383	0.791621	10.1	38.7	S13		3	0.376167	97.74	S11
270	3.4893	0.818196	15.3	45.6	S13		4	0.233333	95.499	S11
60	2.833515789	0	2	6.5	S14		5	0.132667	92.34	S11
90	2.95224	0.0419003	2.3	11.7	S14		6	0.214667	94.698	S11
120	3.044	0.0742838	2.9	18.1	S14		7	0.1205	94.671	S11
150	3.11258	0.0984869	2.9	20.1	S14		8	0.1925	92.913	S11
180	3.49312	0.232788	3.1	33.1	S14		9	0.3315	90.768	S11
210	3.47765	0.227328	4.2	41.6	S14		10	0.351167	89.286	S11
240	3.67203	0.295928	5.8	45.7	S14		1	1.85867	49.905	S12
270	3.97452	0.402683	7.4	53.4	S14		2	0.369667	53.589	S12
300	4.02538	0.420629	11.5	59.8	S14		3	0.180333	51.522	S12
60	2.28634	0	2.6	4.1	S15		4	0.124167	36.789	S12
90	2.72797	0.193156	5.2	15	S15		5	0.0693333	26.277	S12
120	3.25035	0.421638	5.8	17.4	S15		6	0.00666667	20.697	S12
150	3.49763	0.529793	7.9	20.3	S15		7	-0.03	13.887	S12
180	3.78281	0.654522	8.8	27.9	S15		8	-0.0118333	10.914	S12
210	3.95932	0.731725	10.8	38.9	S15		9	-0.0428333	9.471	S12
60	2.8236	0	1.4	3.9	S16		10	-0.0951667	5.172	S12
90	2.7367	-0.0307763	3.5	13.6	S16		1	3.38417	32.877	S13
120	2.8716	0.0169996	5.7	18	S16		2	1.45333	10.944	S13
150	3.2462	0.149667	6.1	20.8	S16		3	0.558	-8.271	S13
180	3.5396	0.253577	10.4	26.7	S16		4	0.2565	-14.328	S13
210	3.6411	0.289524	11	43.3	S16		5	0.3235	-17.016	S13
60	3.4143	0	6.9	4.5	S17		6	0.246167	-23.553	S13
90	3.6481	0.0684767	8.1	16.4	S17		7	0.131833	-23.637	S13
120	3.6697	0.074803	8.8	17.5	S17		8	0.205667	-16.113	S13
150	3.6705	0.0750373	8.6	20	S17		9	0.168333	1.32	S13
180	3.7172	0.0887151	9	26.7	S17		10	0.0095	3.78	S13
210	4.1482	0.214949	12.2	35.7	S17		1	2.59983	43.455	S14
240	4.1997	0.230033	20.7	42.9	S17		2	0.917333	53.223	S14
60	2.6123	0	1.7	2.9	S18		3	0.611833	60.513	S14
90	2.6857	0.0280978	2.4	11.8	S18		4	0.345167	65.88	S14
120	2.8024	0.0727711	2.5	15.7	S18		5	0.343667	61.638	S14
150	3.2782	0.254909	4.3	19.1	S18		6	0.3	57.258	S14
180	3.6292	0.389274	6.1	25.8	S18		7	0.322333	54.879	S14
210	3.9417	0.5089	7	31.3	S18		8	0.232667	50.745	S14
240	3.9033	0.494201	9.3	37.4	S18		9	0.190833	42.66	S14
270	4.088	0.564904	11.2	43.9	S18		10	0.1945	40.386	S14
60	3.2808	0	1.3	4.9	S19		1	2.529	97.2	S15
90	3.2985	0.00539503	2.6	10.4	S19		2	0.945667	102.174	S15
120	3.2932	0.00377957	5.3	17.5	S19		3	0.611167	106.728	S15
150	3.33681	0.0170721	5.5	23.6	S19		4	0.447167	108.306	S15
180	2.33897	0.0177304	6.9	27.3	S19		5	0.347667	104.253	S15
210	3.37	0.0271885	7.9	32.7	S19		6	0.332	99.354	S15
240	3.54	0.0790051	8.1	38.5	S19		7	0.3835	94.461	S15
270	3.67	0.11863	9.4	45.6	S19		8	0.282333	91.626	S15
300	3.72	0.13387	10.8	52.5	S19		9	0.243667	92.424	S15
60	3.0667	0	1.7	5.3	S20		10	0.277833	89.358	S15
90	3.364	0.0969446	3.3	13.5	S20		1	1.9425	15.588	S16
120	3.5232	0.148857	2.8	17.6	S20		2	0.707167	8.019	S16
150	3.6432	0.187987	4.1	23.4	S20		3	0.411	-9.549	S16
180	3.6752	0.198422	5.2	30.9	S20		4	0.276167	-10.215	S16
210	3.8708	0.262204	7.4	35	S20		5	0.244333	-9.063	S16
240	3.897	0.270747	8.6	43.1	S20		6	0.277833	-10.338	S16
60	3.29589	0	1.6	5	S21		7	0.346333	-12.705	S16
90	3.3	0.00124735	2.3	14.8	S21		8	0.253667	-14.979	S16
120	3.313	0.00519165	4.1	18.4	S21		9	0.249833	-12.381	S16
150	3.387	0.0276439	3.8	23	S21		10	0.113833	-15.783	S16
180	3.67867	0.116138	5.6	27.5	S21		1	4.36867	71.073	S17
210	3.80767	0.155278	9.4	31.5	S21		2	2.11667	80.994	S17
240	3.877	0.176314	14.1	42.8	S21		3	0.7765	92.121	S17
60	2.2996	0	1.6	5.8	S22		4	0.539	95.685	S17
90	2.4938	0.0844495	2.2	13.2	S22		5	0.454833	83.082	S17
120	2.7138	0.180118	4.3	16.2	S22		6	0.398833	82.656	S17
150	2.9112	0.265959	8.2	20	S22		7	0.34	78.933	S17
180	3.5927	0.562315	9	26.6	S22		8	0.310667	72.768	S17
210	3.645	0.585058	15.5	31.9	S22		9	0.353167	68.583	S17
240	3.86093	0.678957	16.7	39.1	S22		10	0.322	55.05	S17
270	4.105	0.785093	18.7	45.8	S22		1	1.759	88.692	S18
60	3.4847	0	3.7	4	S23		2	0.6545	80.058	S18
90	3.5709	0.0247367	4.9	10.1	S23		3	0.492167	97.728	S18
120	3.6431	0.0454558	5	17.2	S23		4	0.317667	84.807	S18
150	3.876	0.112291	8.9	20	S23		5	0.3355	82.047	S18
180	3.9706	0.139438	11	23.7	S23		6	0.289167	84.372	S18
210	4.2253	0.212529	12.9	28.3	S23		7	0.320833	82.95	S18
240	4.2706	0.225529	13.3	43.7	S23		8	0.434833	82.557	S18
60	3.5703	0	2.4	6	S24		9	0.1655	84.801	S18
90	4.0343	0.129961	2.9	11	S24		10	0.205667	87.573	S18
120	4.1304	0.156878	4.7	14.3	S24		1	1.63133	94.857	S19
150	4.1194	0.153797	6.6	20.2	S24		2	0.542	84.693	S19
180	4.425	0.239392	7.8	22.4	S24		3	0.301167	81.102	S19
210	4.5252	0.267457	8.3	24	S24		4	0.185167	75.123	S19
240	4.4933	0.258522	12.8	26.8	S24		5	0.244833	77.553	S19
270	4.4458	0.245217	13.9	32.3	S24		6	0.109667	72.243	S19
300	4.65	0.302412	19.5	38.6	S24		7	0.1605	74.856	S19
							8	0.133	81.597	S19
							9	0.166667	80.316	S19
							10	0.0676667	87.183	S19
							1	1.9535	82.947	S20
							2	0.694	74.757	S20
							3	0.2695	87.009	S20
							4	0.243833	94.29	S20
							5	0.216667	100.758	S20
							6	0.187833	103.692	S20
							7	0.176667	99.537	S20
							8	0.104667	97.008	S20
							9	0.0895	101.58	S20
							10	0.0711667	101.829	S20
							1	3.15117	81.993	S21
							2	1.2265	75.063	S21
							3	0.729667	77.562	S21
							4	0.6165	68.619	S21
							5	0.61	70.521	S21
							6	0.470333	70.104	S21
							7	0.411667	71.64	S21
							8	0.448	65.856	S21
							9	0.376333	62.049	S21
							10	0.345333	67.389	S21
							1	2.12986	79.0621	S22
							2	0.973765	70.1262	S22
							3	0.276654	63.9439	S22
							4	0.193461	72.7747	S22
							5	0.20038	65.64	S22
							6	0.191023	41.4974	S22
							7	0.233227	53.2057	S22
							8	0.189477	52.0766	S22
							9	0.0577296	43.6248	S22
							10	0.0825516	58.2104	S22
							1	3.09898	73.1004	S23
							2	1.08523	72.6352	S23
							3	0.539049	65.3699	S23
							4	0.39403	66.9338	S23
							5	0.0957084	61.811	S23
							6	0.0291811	58.5688	S23
							7	0.092082	63.4704	S23
							8	0.0774256	71.7507	S23
							9	0.0850656	58.9009	S23
							10	0.188769	44.2822	S23
							1	1.98832	68.3231	S24
							2	0.771138	76.1547	S24
							3	0.511205	48.1535	S24
							4	0.221535	52.8944	S24
							5	0.211883	63.6027	S24
							6	0.133548	50.587	S24
							7	0.156011	65.8248	S24
							8	0.0360068	46.1772	S24
							9	0.000822167	58.0655	S24
							10	0	66.8489	S24
